# Supplementary material for: International Comparison of Geriatric‐Associated Variables in Major Gastroenterological Surgery Between National Clinical Database and American College of Surgeons National Surgical Quality Improvement Program
Source: Ann Gastroenterol Surg. 2025 Apr 21;9(5):1093–103. doi: 10.1002/ags3.70021 (PMC12414587; doi:10.1002/ags3.70021)
Supplement: Supplementary file 1 — Data S1. [file AGS3-9-1093-s001.xlsx]

## Sheet:  Supplemental Table 1
Supplemental Table 1. Procedure codes of NCD and NSQIP
	NCD code	CPT code
Esophagectomy	NQ0595, NQ0596, NQ0609, NQ0713, NQ0714, NQ0715, NQ0716, NQ0717, NQ0718, NQ0719, NQ0720, NQ0721, NQ0722, NQ0723, NQ0724, NQ0725, OQ0043, SQ0047,	43107, 43108, 43112, 43113, 43117, 43118, 43121, 43122, 43123
Distal Gastrectomy	NQ0600, NQ0603, NQ0609, NQ0611, NQ0623, OQ0134, OQ0135, OQ0140	43631, 43632, 43633, 43634, 43635, 43775, 43845
Total Gastrectomy	NQ0609, NQ0610, OQ0127, OQ0136, OQ0137, OQ0138, OQ0141	43620, 43621, 43622
Hepatectomy	NQ0504, NQ0505, NQ0510, NQ0511, NQ0512, NQ0584, OQ0191, OQ0222, OQ0224, OQ0225, OQ0226, OQ0228, OQ0229, OQ0232, OQ0249,	47120, 47122, 47125, 47130
Pancreatoduodenectomy	NQ0521, NQ0580, NQ0729, OQ0190, OQ0269, OQ0271, OQ0272	48150, 48152, 48153, 48154
Right Hemicolectomy	NQ0548, NQ0550, OQ0312, OQ0323, OQ0326	44140, 44141, 44144, 44160, 44204, 44205
Low Anterior Resection	NQ0685, OQ0366, OQ0368, OQ0369, OQ0371,	44145, 44146, 44207, 44208, 45112

## Sheet: Supplemental Table 2
Supplemental Table 2. Variables at Postoperative 30 days
		NCD				NSQIP
		65-74	75-84	≥85		65-74	75-84	≥85
		n=1481	n=1061	n=161		n=743	n=460	n=139
At 30 days	Functional Dependency	0.056	0.099	0.317		0.007	0.054	0.202
	(Unknown)	0.00135044	0.000942507	0.0124224		0.939	0.761	0.417
	Living location "Home"	0.816	0.789	0.609		0.062	0.211	0.453
	(Unknown)	0.000675219	0	0.0124224		0.932	0.743	0.374
	Physical Function
	Improved	0.0729237	0.065033	0.0621118		0.022	0.037	0.065
	Diminished	0.166779	0.202639	0.291925		0.001	0.052	0.129
	Similar	0.744767	0.72196	0.627329		0.025	0.122	0.317
	(Unknown)	0.0128292	0.00848256	0.0186335		0.949	0.78	0.446
